# Supplementary material for: Coumarin Derivatives Inhibit ADP-Induced Platelet Activation and Aggregation
Source: Molecules. 2022 Jun 23;27(13):4054. doi: 10.3390/molecules27134054 (PMC9268609; doi:10.3390/molecules27134054)
Supplement: Supplementary file 1 [file molecules-27-04054-s001.zip]

Archive with 1 entries (1 files):
- molecules-1743677-supplementary.pdf
